# Supplementary material for: INT-767—A Dual Farnesoid-X Receptor (FXR) and Takeda G Protein-Coupled Receptor-5 (TGR5) Agonist Improves Survival in Rats and Attenuates Intestinal Ischemia Reperfusion Injury
Source: Int J Mol Sci. 2023 Oct 4;24(19):14881. doi: 10.3390/ijms241914881 (PMC10573246; doi:10.3390/ijms241914881)
Supplement: Supplementary file 1 [file ijms-24-14881-s001.zip]

Archive with 3 entries (3 files):
- Supplementary file S1.pdf
- Supplementary File S2 TGR5.pdf
- Supplementary file S3 Power calculations.pdf
